# Supplementary material for: A Rapid and Easy-to-Perform Method of Nucleic-Acid Based Dengue Virus Diagnosis Using Fluorescence-Based Molecular Beacons
Source: Biosensors (Basel). 2021 Nov 26;11(12):479. doi: 10.3390/bios11120479 (PMC8699591; doi:10.3390/bios11120479)
Supplement: Supplementary file 1 [file biosensors-11-00479-s001.zip]

Archive with 1 entries (1 files):
- biosensors-1404561-Supplementary.pdf
